# Supplementary material for: Chemokine-Decorated Nanoparticles Target Specific Subpopulations of Primary Blood Mononuclear Leukocytes
Source: Nanomaterials (Basel). 2022 Oct 11;12(20):3560. doi: 10.3390/nano12203560 (PMC9609899; doi:10.3390/nano12203560)
Supplement: Supplementary file 1 [file nanomaterials-12-03560-s001.zip]

Archive with 1 entries (1 files):
- nanomaterials-1938700-supplementary.pdf
